# Supplementary material for: An evanescent mass found in the transthoracic echocardiography: microcavitation phenomenon
Source: Eur Heart J Case Rep. 2024 Aug 7;8(8):ytae400. doi: 10.1093/ehjcr/ytae400 (PMC11336996; doi:10.1093/ehjcr/ytae400)
Supplement: ytae400_Supplementary_Data [file ytae400_supplementary_data.zip]

Archive with 6 entries (6 files):
- Video Inline S3.mp4
- Video Inline S4.mp4
- Video Inline S5.mp4
- Video S1.mp4
- Video S2.mp4
- Video S6.mp4
